# Supplementary material for: An explainable machine learning model for prediction of high-risk nonalcoholic steatohepatitis
Source: Sci Rep. 2024 Apr 13;14:8589. doi: 10.1038/s41598-024-59183-4 (PMC11016071; doi:10.1038/s41598-024-59183-4)
Supplement: Supplementary file 1 — Supplementary Information 1. [file 41598_2024_59183_MOESM1_ESM.xlsx]

## Sheet: Sheet1
		Grouped by isAtRiskMASH35
		Missing	Overall	0	1	P-Value
n			5156	4855	301
EVER TOLD YOU HAD HIGH BLOOD PRESSURE, n (%)	1.0	0	2029 (39.4)	1881 (38.7)	148 (49.2)	0.001
	2.0		3121 (60.5)	2969 (61.2)	152 (50.5)
	9.0		6 (0.1)	5 (0.1)	1 (0.3)
TOLD HAD HIGH BLOOD PRESSURE - 2+ TIMES, n (%)	1.0	3127	1627 (80.2)	1496 (79.5)	131 (88.5)	0.028
	2.0		395 (19.5)	378 (20.1)	17 (11.5)
	9.0		7 (0.3)	7 (0.4)
AGE TOLD HAD HYPERTENSION, median [Q1,Q3]		3184	50.0 [38.0,58.0]	50.0 [38.0,59.0]	48.5 [35.0,55.0]	0.038
TAKING PRESCRIPTION FOR HYPERTENSION, n (%)	1.0	3127	1897 (93.5)	1756 (93.4)	141 (95.3)	0.822
	2.0		130 (6.4)	123 (6.5)	7 (4.7)
	7.0		1 (0.0)	1 (0.1)
	9.0		1 (0.0)	1 (0.1)
NOW TAKING PRESCRIBED MEDICINE FOR HBP, n (%)	1.0	3259	1645 (86.7)	1519 (86.5)	126 (89.4)	0.405
	2.0		252 (13.3)	237 (13.5)	15 (10.6)
DOCTOR TOLD YOU - HIGH CHOLESTEROL LEVEL, n (%)	1.0	0	1935 (37.5)	1796 (37.0)	139 (46.2)	<0.001
	2.0		3189 (61.9)	3032 (62.5)	157 (52.2)
	9.0		32 (0.6)	27 (0.6)	5 (1.7)
TOLD TO TAKE PRESCRIPTN FOR CHOLESTEROL, n (%)	1.0	1075	1662 (40.7)	1540 (40.1)	122 (51.3)	0.003
	2.0		2405 (58.9)	2290 (59.6)	115 (48.3)
	9.0		14 (0.3)	13 (0.3)	1 (0.4)
DOCTOR TOLD YOU HAVE DIABETES, n (%)	1.0	0	843 (16.3)	735 (15.1)	108 (35.9)	<0.001
	2.0		4138 (80.3)	3953 (81.4)	185 (61.5)
	3.0		172 (3.3)	164 (3.4)	8 (2.7)
	9.0		3 (0.1)	3 (0.1)
AGE WHEN FIRST TOLD YOU HAD DIABETES, median [Q1,Q3]		4324	51.0 [41.0,60.0]	51.0 [41.0,60.0]	50.5 [41.0,59.0]	0.529
EVER TOLD YOU HAVE PREDIABETES, n (%)	1.0	1015	527 (12.7)	496 (12.5)	31 (16.8)	0.214
	2.0		3608 (87.1)	3454 (87.3)	154 (83.2)
	9.0		6 (0.1)	6 (0.2)
HAD BLOOD TESTED PAST THREE YEARS, n (%)	1.0	843	2212 (51.3)	2099 (50.9)	113 (58.5)	0.095
	2.0		1959 (45.4)	1886 (45.8)	73 (37.8)
	9.0		142 (3.3)	135 (3.3)	7 (3.6)
TAKING INSULIN NOW, n (%)	1.0	4313	233 (27.6)	213 (29.0)	20 (18.5)	0.031
	2.0		610 (72.4)	522 (71.0)	88 (81.5)
HOW LONG TAKING INSULIN, median [Q1,Q3]		4924	6.0 [3.0,13.0]	6.0 [3.0,13.0]	6.0 [3.0,10.0]	0.600
TAKE DIABETIC PILLS TO LOWER BLOOD SUGAR, n (%)	1.0	3614	701 (45.5)	609 (43.7)	92 (62.6)	<0.001
	2.0		836 (54.2)	781 (56.0)	55 (37.4)
	9.0		5 (0.3)	5 (0.4)
DOCTOR EVER SAID YOU WERE OVERWEIGHT, n (%)	1.0	0	1913 (37.1)	1726 (35.6)	187 (62.1)	<0.001
	2.0		3234 (62.7)	3121 (64.3)	113 (37.5)
	9.0		9 (0.2)	8 (0.2)	1 (0.3)
EVER TOLD HAD CONGESTIVE HEART FAILURE, n (%)	1.0	240	154 (3.1)	139 (3.0)	15 (5.1)	0.120
	2.0		4750 (96.6)	4474 (96.8)	276 (94.5)
	9.0		12 (0.2)	11 (0.2)	1 (0.3)
EVER TOLD YOU HAD CORONARY HEART DISEASE, n (%)	1.0	240	250 (5.1)	229 (5.0)	21 (7.2)	0.097
	2.0		4652 (94.6)	4383 (94.8)	269 (92.1)
	9.0		14 (0.3)	12 (0.3)	2 (0.7)
EVER TOLD YOU HAD ANGINA/ANGINA PECTORIS, n (%)	1.0	240	130 (2.6)	119 (2.6)	11 (3.8)	0.410
	2.0		4762 (96.9)	4483 (97.0)	279 (95.5)
	9.0		24 (0.5)	22 (0.5)	2 (0.7)
EVER TOLD YOU HAD HEART ATTACK, n (%)	1.0	240	223 (4.5)	200 (4.3)	23 (7.9)	0.014
	2.0		4685 (95.3)	4416 (95.5)	269 (92.1)
	9.0		8 (0.2)	8 (0.2)
EVER TOLD YOU HAD A STROKE, n (%)	1.0	240	252 (5.1)	240 (5.2)	12 (4.1)	0.538
	2.0		4655 (94.7)	4375 (94.6)	280 (95.9)
	9.0		9 (0.2)	9 (0.2)
DO YOU STILL HAVE A LIVER CONDITION, n (%)	1.0	4898	133 (51.6)	88 (43.6)	45 (80.4)	<0.001
	2.0		102 (39.5)	94 (46.5)	8 (14.3)
	9.0		23 (8.9)	20 (9.9)	3 (5.4)
LIVER CONDITION: FATTY LIVER, n (%)	1.0	5038	118 (100.0)	88 (100.0)	30 (100.0)	1.000
LIVER CONDITION: LIVER FIBROSIS, n (%)	2.0	5152	4 (100.0)	3 (100.0)	1 (100.0)	1.000
LIVER CONDITION: LIVER CIRRHOSIS, n (%)	3.0	5139	17 (100.0)	9 (100.0)	8 (100.0)	1.000
LIVER CONDITION: VIRAL HEPATITIS, n (%)	4.0	5108	48 (100.0)	43 (100.0)	5 (100.0)	1.000
LIVER CONDITION: AUTOIMMUNE HEPATITIS, n (%)	5.0	5143	13 (100.0)	8 (100.0)	5 (100.0)	1.000
LIVER CONDITION: OTHER LIVER DISEASE, n (%)	6.0	5098	58 (100.0)	49 (100.0)	9 (100.0)	1.000
EVER TOLD YOU HAD CANCER OR MALIGNANCY, n (%)	1.0	240	609 (12.4)	574 (12.4)	35 (12.0)	0.917
	2.0		4305 (87.6)	4048 (87.5)	257 (88.0)
	9.0		2 (0.0)	2 (0.0)
DOCTOR TOLD YOU TO CONTROL/LOSE WEIGHT, n (%)	1.0	0	1399 (27.1)	1241 (25.6)	158 (52.5)	<0.001
	2.0		3755 (72.8)	3612 (74.4)	143 (47.5)
	9.0		2 (0.0)	2 (0.0)
DOCTOR TOLD YOU TO EXERCISE, n (%)	1.0	0	2166 (42.0)	1976 (40.7)	190 (63.1)	<0.001
	2.0		2987 (57.9)	2877 (59.3)	110 (36.5)
	9.0		3 (0.1)	2 (0.0)	1 (0.3)
DOCTOR TOLD YOU TO REDUCE SALT IN DIET, n (%)	1.0	0	1508 (29.2)	1384 (28.5)	124 (41.2)	<0.001
	2.0		3644 (70.7)	3467 (71.4)	177 (58.8)
	9.0		4 (0.1)	4 (0.1)
DOCTOR TOLD YOU TO REDUCE FAT/CALORIES, n (%)	1.0	0	1645 (31.9)	1485 (30.6)	160 (53.2)	<0.001
	2.0		3505 (68.0)	3364 (69.3)	141 (46.8)
	9.0		6 (0.1)	6 (0.1)
ARE YOU NOW CONTROLLING OR LOSING WEIGHT, n (%)	1.0	0	3304 (64.1)	3094 (63.7)	210 (69.8)	0.097
	2.0		1848 (35.8)	1757 (36.2)	91 (30.2)
	9.0		4 (0.1)	4 (0.1)
ARE YOU NOW INCREASING EXERCISE, n (%)	1.0	0	3057 (59.3)	2885 (59.4)	172 (57.1)	0.665
	2.0		2096 (40.7)	1967 (40.5)	129 (42.9)
	9.0		3 (0.1)	3 (0.1)
ARE YOU NOW REDUCING SALT IN DIET, n (%)	1.0	0	2970 (57.6)	2779 (57.2)	191 (63.5)	0.095
	2.0		2181 (42.3)	2071 (42.7)	110 (36.5)
	9.0		5 (0.1)	5 (0.1)
ARE YOU NOW REDUCING FAT IN DIET, n (%)	1.0	0	3123 (60.6)	2921 (60.2)	202 (67.1)	0.115
	2.0		2028 (39.3)	1929 (39.7)	99 (32.9)
	7.0		1 (0.0)	1 (0.0)
	9.0		4 (0.1)	4 (0.1)
GENDER, n (%)	1.0	0	2666 (51.7)	2462 (50.7)	204 (67.8)	<0.001
	2.0		2490 (48.3)	2393 (49.3)	97 (32.2)
AGE IN YEARS AT SCREENING, median [Q1,Q3]		0	55.0 [37.0,67.0]	55.0 [37.0,67.0]	56.0 [43.0,65.0]	0.352
RACE/HISPANIC ORIGIN, n (%)	1.0	0	528 (10.2)	479 (9.9)	49 (16.3)	<0.001
	2.0		511 (9.9)	473 (9.7)	38 (12.6)
	3.0		1693 (32.8)	1590 (32.7)	103 (34.2)
	4.0		1393 (27.0)	1342 (27.6)	51 (16.9)
	5.0		1031 (20.0)	971 (20.0)	60 (19.9)
RACE/HISPANIC ORIGIN W/ NH ASIAN, n (%)	1.0	0	528 (10.2)	479 (9.9)	49 (16.3)	<0.001
	2.0		511 (9.9)	473 (9.7)	38 (12.6)
	3.0		1693 (32.8)	1590 (32.7)	103 (34.2)
	4.0		1393 (27.0)	1342 (27.6)	51 (16.9)
	6.0		788 (15.3)	749 (15.4)	39 (13.0)
	7.0		243 (4.7)	222 (4.6)	21 (7.0)
COUNTRY OF BIRTH, n (%)	1.0	4	3482 (67.6)	3288 (67.8)	194 (64.5)	0.257
	2.0		1670 (32.4)	1563 (32.2)	107 (35.5)
LENGTH OF TIME IN US, median [Q1,Q3]		3558	3.0 [2.0,4.0]	3.0 [2.0,4.0]	3.0 [3.0,4.0]	0.004
EDUCATION LEVEL - ADULTS 20+, n (%)	1.0	240	425 (8.6)	389 (8.4)	36 (12.3)	0.074
	2.0		509 (10.4)	479 (10.4)	30 (10.3)
	3.0		1128 (22.9)	1056 (22.8)	72 (24.7)
	4.0		1497 (30.5)	1403 (30.3)	94 (32.2)
	5.0		1348 (27.4)	1288 (27.9)	60 (20.5)
	7.0		2 (0.0)	2 (0.0)
	9.0		7 (0.1)	7 (0.2)
MARITAL STATUS, n (%)	1.0	247	2956 (60.2)	2774 (60.1)	182 (62.3)	0.647
	2.0		1140 (23.2)	1073 (23.2)	67 (22.9)
	3.0		813 (16.6)	770 (16.7)	43 (14.7)
PREGNANCY STATUS AT EXAM, n (%)	2.0	4436	720 (100.0)	706 (100.0)	14 (100.0)	1.000
RATIO OF FAMILY INCOME TO POVERTY, median [Q1,Q3]		778	2.3 [1.2,4.3]	2.3 [1.2,4.3]	2.1 [1.1,4.0]	0.097
BODY MASS INDEX (KG/M**2), median [Q1,Q3]		51	28.2 [24.5,33.0]	28.0 [24.3,32.5]	34.2 [29.4,39.0]	<0.001
WAIST CIRCUMFERENCE (CM), median [Q1,Q3]		221	98.6 [87.9,110.0]	97.8 [87.3,108.8]	113.3 [101.8,124.1]	<0.001
TOTAL SPINE BMD, median [Q1,Q3]		3718	1.0 [0.9,1.1]	1.0 [0.9,1.1]	1.1 [0.9,1.2]	0.001
TOTAL SPINE BMC, median [Q1,Q3]		3718	58.2 [48.1,70.5]	57.7 [48.0,70.0]	64.3 [52.1,76.0]	0.011
TOTAL SPINE AREA, median [Q1,Q3]		3718	59.3 [53.3,66.1]	59.2 [53.2,66.0]	59.7 [54.2,67.5]	0.465
CALCULATED K FOR SPINE, median [Q1,Q3]		2518	1.1 [1.1,1.1]	1.1 [1.1,1.1]	1.1 [1.1,1.1]	0.183
CALCULATED DO FOR SPINE, median [Q1,Q3]		2518	43.2 [41.0,45.4]	43.3 [41.2,45.5]	41.1 [39.4,43.5]	<0.001
ALBUMIN, URINE (UG/ML), median [Q1,Q3]		76	9.2 [4.7,19.7]	9.1 [4.6,19.0]	13.8 [6.4,39.0]	<0.001
CREATININE, URINE (MG/DL), median [Q1,Q3]		125	115.0 [64.0,177.0]	114.0 [63.0,176.0]	123.5 [75.8,194.5]	0.014
ALBUMIN CREATININE RATIO (MG/G), median [Q1,Q3]		77	7.7 [4.8,15.5]	7.6 [4.8,15.1]	10.5 [5.6,30.2]	<0.001
DIRECT HDL-CHOLESTEROL (MG/DL), median [Q1,Q3]		375	50.0 [42.0,60.0]	51.0 [42.0,60.0]	43.0 [36.0,50.0]	<0.001
TRIGLYCERIDE (MG/DL), median [Q1,Q3]		2777	89.0 [60.0,131.0]	87.0 [59.5,128.0]	119.0 [81.8,178.0]	<0.001
LDL-CHOLESTEROL, FRIEDEWALD (MG/DL), median [Q1,Q3]		2823	107.0 [85.0,131.0]	107.0 [85.0,131.0]	101.5 [83.0,126.2]	0.160
LDL-CHOLESTEROL, MARTIN-HOPKINS (MG/DL), median [Q1,Q3]		2818	107.0 [85.0,132.0]	107.0 [85.0,132.0]	105.0 [84.0,128.8]	0.594
LDL-CHOLESTEROL, NIH EQUATION 2 (MG/DL), median [Q1,Q3]		2794	108.0 [86.0,133.0]	108.0 [86.0,134.0]	104.0 [83.0,128.8]	0.269
TOTAL CHOLESTEROL (MG/DL), median [Q1,Q3]		354	181.0 [155.0,209.0]	182.0 [155.0,209.0]	178.0 [155.0,202.0]	0.135
WHITE BLOOD CELL COUNT (1000 CELLS/UL), median [Q1,Q3]		229	6.8 [5.6,8.3]	6.8 [5.5,8.2]	7.3 [6.2,8.8]	<0.001
LYMPHOCYTE PERCENT (%), median [Q1,Q3]		230	30.8 [25.1,36.9]	30.9 [25.1,37.0]	30.5 [25.7,36.1]	0.677
MONOCYTE PERCENT (%), median [Q1,Q3]		230	8.0 [6.7,9.4]	8.0 [6.7,9.4]	8.2 [6.8,9.7]	0.013
SEGMENTED NEUTROPHILS PERCENT (%), median [Q1,Q3]		232	57.4 [50.8,63.4]	57.4 [50.8,63.5]	57.8 [50.8,62.6]	0.791
EOSINOPHILS PERCENT (%), median [Q1,Q3]		243	2.3 [1.5,3.5]	2.3 [1.5,3.5]	2.4 [1.7,3.6]	0.084
BASOPHILS PERCENT (%), median [Q1,Q3]		230	0.8 [0.6,1.0]	0.8 [0.6,1.0]	0.8 [0.6,1.0]	0.175
LYMPHOCYTE NUMBER (1000 CELLS/UL), median [Q1,Q3]		230	2.1 [1.6,2.6]	2.0 [1.6,2.5]	2.2 [1.8,2.7]	<0.001
MONOCYTE NUMBER (1000 CELLS/UL), median [Q1,Q3]		230	0.5 [0.4,0.7]	0.5 [0.4,0.7]	0.6 [0.5,0.8]	<0.001
SEGMENTED NEUTROPHILS NUM (1000 CELL/UL), median [Q1,Q3]		230	3.8 [3.0,5.0]	3.8 [2.9,4.9]	4.1 [3.2,5.3]	0.002
EOSINOPHILS NUMBER (1000 CELLS/UL), median [Q1,Q3]		547	0.2 [0.1,0.3]	0.2 [0.1,0.3]	0.2 [0.1,0.3]	0.005
BASOPHILS NUMBER (1000 CELLS/UL), median [Q1,Q3]		2634	0.1 [0.1,0.1]	0.1 [0.1,0.1]	0.1 [0.1,0.1]	0.726
RED BLOOD CELL COUNT (MILLION CELLS/UL), median [Q1,Q3]		229	4.7 [4.4,5.1]	4.7 [4.4,5.1]	4.9 [4.6,5.3]	<0.001
HEMOGLOBIN (G/DL), median [Q1,Q3]		229	14.1 [13.1,15.0]	14.0 [13.0,15.0]	14.9 [13.6,15.7]	<0.001
HEMATOCRIT (%), median [Q1,Q3]		229	41.8 [39.1,44.5]	41.7 [39.0,44.3]	43.8 [40.6,46.1]	<0.001
MEAN CELL VOLUME (FL), median [Q1,Q3]		236	88.8 [85.3,91.8]	88.8 [85.3,91.9]	88.1 [85.0,91.7]	0.473
MEAN CELL HGB CONC. (G/DL), median [Q1,Q3]		229	33.6 [33.0,34.1]	33.6 [33.0,34.1]	33.7 [33.2,34.3]	0.001
MEAN CELL HEMOGLOBIN (PG), median [Q1,Q3]		229	29.9 [28.5,31.1]	29.9 [28.5,31.1]	29.9 [28.5,31.2]	0.736
RED CELL DISTRIBUTION WIDTH (%), median [Q1,Q3]		229	13.6 [13.1,14.3]	13.6 [13.1,14.3]	13.7 [13.1,14.2]	0.419
PLATELET COUNT (1000 CELLS/UL), median [Q1,Q3]		230	236.0 [200.0,279.0]	237.0 [200.0,280.0]	219.0 [185.8,262.0]	<0.001
MEAN PLATELET VOLUME (FL), median [Q1,Q3]		229	8.2 [7.6,8.8]	8.2 [7.6,8.8]	8.4 [7.7,8.9]	0.011
NUCLEATED RED BLOOD CELLS, median [Q1,Q3]		1843	0.1 [0.1,0.1]	0.1 [0.1,0.1]	0.1 [0.1,0.1]	0.002
FERRITIN (NG/ML), median [Q1,Q3]		319	109.0 [53.9,200.0]	105.0 [52.3,193.0]	193.0 [89.3,320.0]	<0.001
RBC FOLATE (NG/ML), median [Q1,Q3]		2249	468.0 [371.0,614.0]	468.0 [368.0,614.0]	499.0 [424.0,642.5]	0.009
GLYCOHEMOGLOBIN (%), median [Q1,Q3]		249	5.6 [5.3,6.0]	5.6 [5.3,6.0]	6.0 [5.5,6.9]	<0.001
HEPATITIS A ANTIBODY, median [Q1,Q3]		379	1.0 [1.0,2.0]	1.0 [1.0,2.0]	1.0 [1.0,2.0]	0.262
HEPATITIS D ANTIBODY (ANTI-HDV), median [Q1,Q3]		4736	2.0 [2.0,2.0]	2.0 [2.0,2.0]	2.0 [2.0,2.0]	0.246
HEPATITIS E IGG (ANTI-HEV), median [Q1,Q3]		324	2.0 [2.0,2.0]	2.0 [2.0,2.0]	2.0 [2.0,2.0]	0.655
HEPATITIS E IGM (ANTI-HEV), median [Q1,Q3]		325	2.0 [2.0,2.0]	2.0 [2.0,2.0]	2.0 [2.0,2.0]	0.424
HS C-REACTIVE PROTEIN (MG/L), median [Q1,Q3]		391	1.8 [0.8,4.2]	1.7 [0.8,4.0]	3.1 [1.8,6.1]	<0.001
INSULIN (μU/ML), median [Q1,Q3]		2761	10.0 [6.2,16.2]	9.6 [6.1,15.3]	21.0 [11.5,32.4]	<0.001
IRON FROZEN, SERUM (UG/DL), median [Q1,Q3]		476	81.0 [61.0,105.0]	81.0 [61.0,104.0]	85.0 [65.8,112.0]	0.008
UIBC, SERUM (UG/DL), median [Q1,Q3]		388	231.0 [197.0,270.0]	231.0 [197.0,270.0]	240.0 [196.0,279.0]	0.188
TOTAL IRON BINDING CAPACITY TIBC (UG/DL), median [Q1,Q3]		390	318.0 [288.0,350.0]	317.0 [288.0,349.0]	330.0 [297.8,358.0]	<0.001
TRANSFERRIN SATURATION (%), median [Q1,Q3]		391	26.0 [19.0,33.0]	26.0 [19.0,33.0]	26.0 [20.0,34.2]	0.327
FASTING GLUCOSE (MG/DL), median [Q1,Q3]		2786	104.0 [96.0,117.0]	104.0 [95.0,115.0]	118.0 [106.2,151.8]	<0.001
ALANINE AMINOTRANSFERASE (ALT) (U/L), median [Q1,Q3]		384	17.0 [13.0,25.0]	17.0 [13.0,23.0]	46.0 [31.0,62.2]	<0.001
ALBUMIN, REFRIGERATED SERUM (G/DL), median [Q1,Q3]		379	4.1 [3.9,4.3]	4.1 [3.9,4.3]	4.1 [3.8,4.3]	0.458
ALKALINE PHOSPHATASE (ALP) (IU/L), median [Q1,Q3]		509	74.0 [61.0,91.0]	74.0 [61.0,90.0]	79.0 [65.0,100.0]	<0.001
BICARBONATE (MMOL/L), median [Q1,Q3]		380	26.0 [24.0,27.0]	26.0 [24.0,27.0]	25.0 [24.0,27.0]	0.070
BLOOD UREA NITROGEN (MG/DL), median [Q1,Q3]		380	14.0 [11.0,18.0]	14.0 [11.0,18.0]	15.0 [12.0,18.0]	0.091
CHLORIDE (MMOL/L), median [Q1,Q3]		829	102.0 [100.0,103.0]	102.0 [100.0,103.0]	101.0 [98.0,103.0]	<0.001
CREATINE PHOSPHOKINASE (CPK) (IU/L), median [Q1,Q3]		444	117.0 [78.0,187.0]	116.0 [76.0,184.0]	139.0 [93.2,248.5]	<0.001
CREATININE, REFRIGERATED SERUM (MG/DL), median [Q1,Q3]		380	0.9 [0.7,1.0]	0.9 [0.7,1.0]	0.9 [0.7,1.0]	0.936
GLOBULIN (G/DL), median [Q1,Q3]		380	3.1 [2.8,3.4]	3.1 [2.8,3.3]	3.2 [2.9,3.5]	<0.001
GLUCOSE, REFRIGERATED SERUM (MG/DL), median [Q1,Q3]		555	93.0 [87.0,104.0]	93.0 [87.0,103.0]	105.5 [93.0,132.0]	<0.001
GAMMA GLUTAMYL TRANSFERASE (GGT) (IU/L), median [Q1,Q3]		385	20.0 [14.0,30.0]	20.0 [14.0,28.0]	43.0 [28.0,75.0]	<0.001
IRON, REFRIGERATED SERUM (UG/DL), median [Q1,Q3]		494	82.0 [62.0,105.0]	82.0 [62.0,105.0]	87.0 [66.0,112.5]	0.004
LACTATE DEHYDROGENASE (LDH) (IU/L), median [Q1,Q3]		484	155.0 [137.0,176.0]	154.0 [137.0,175.0]	172.0 [151.0,195.0]	<0.001
OSMOLALITY (MMOL/KG), median [Q1,Q3]		380	282.0 [278.0,285.0]	282.0 [278.0,285.0]	283.0 [279.0,286.0]	0.006
PHOSPHORUS (MG/DL), median [Q1,Q3]		380	3.5 [3.2,3.9]	3.6 [3.2,3.9]	3.4 [3.2,3.9]	0.032
POTASSIUM (MMOL/L), median [Q1,Q3]		385	4.1 [3.9,4.3]	4.1 [3.9,4.3]	4.1 [3.9,4.3]	0.897
SODIUM (MMOL/L), median [Q1,Q3]		379	141.0 [139.0,142.0]	141.0 [139.0,142.0]	140.0 [139.0,142.0]	0.237
TOTAL BILIRUBIN (MG/DL), median [Q1,Q3]		380	0.4 [0.3,0.6]	0.4 [0.3,0.6]	0.5 [0.3,0.7]	<0.001
TOTAL CALCIUM (MG/DL), median [Q1,Q3]		380	9.3 [9.0,9.5]	9.3 [9.0,9.5]	9.3 [9.1,9.6]	0.036
CHOLESTEROL, REFRIGERATED SERUM (MG/DL), median [Q1,Q3]		383	182.0 [156.0,209.0]	182.0 [156.0,210.0]	179.0 [155.0,201.0]	0.124
TOTAL PROTEIN (G/DL), median [Q1,Q3]		380	7.2 [6.9,7.4]	7.2 [6.9,7.4]	7.3 [7.0,7.6]	<0.001
TRIGLYCERIDES, REFRIG SERUM (MG/DL), median [Q1,Q3]		452	113.5 [80.0,163.0]	111.0 [79.0,159.0]	152.5 [108.0,225.5]	<0.001
URIC ACID (MG/DL), median [Q1,Q3]		380	5.3 [4.4,6.3]	5.3 [4.4,6.3]	6.1 [5.1,7.1]	<0.001
TRANSFERRIN RECEPTOR (MG/L), median [Q1,Q3]		4215	3.1 [2.6,4.0]	3.1 [2.6,4.0]	2.9 [2.6,3.9]	0.515
URINE PREGNANCY RESULT, n (%)	2.0	4436	720 (100.0)	706 (100.0)	14 (100.0)	1.000
Alcohol_g_per_day, median [Q1,Q3]		2534	14.0 [14.0,28.0]	14.0 [14.0,28.0]	14.0 [14.0,28.0]	0.008
HOMAIR, median [Q1,Q3]		2786	2.7 [1.6,4.7]	2.6 [1.6,4.4]	7.3 [3.8,11.0]	<0.001
isDM, n (%)	0	0	4547 (88.2)	4328 (89.1)	219 (72.8)	<0.001
	1		609 (11.8)	527 (10.9)	82 (27.2)
