# Supplementary material for: An explainable machine learning model for prediction of high-risk nonalcoholic steatohepatitis
Source: Sci Rep. 2024 Apr 13;14:8589. doi: 10.1038/s41598-024-59183-4 (PMC11016071; doi:10.1038/s41598-024-59183-4)
Supplement: Supplementary file 2 — Supplementary Information 2. [file 41598_2024_59183_MOESM2_ESM.xlsx]

## Sheet: Sheet1
		Grouped by isAtRiskMASH67
		Missing	Overall	0	1	P-Value
n			5156	5097	59
EVER TOLD YOU HAD HIGH BLOOD PRESSURE, n (%)	1.0	0	2029 (39.4)	2001 (39.3)	28 (47.5)	0.428
	2.0		3121 (60.5)	3090 (60.6)	31 (52.5)
	9.0		6 (0.1)	6 (0.1)
TOLD HAD HIGH BLOOD PRESSURE - 2+ TIMES, n (%)	1.0	3127	1627 (80.2)	1603 (80.1)	24 (85.7)	0.742
	2.0		395 (19.5)	391 (19.5)	4 (14.3)
	9.0		7 (0.3)	7 (0.3)
AGE TOLD HAD HYPERTENSION, median [Q1,Q3]		3184	50.0 [38.0,58.0]	50.0 [38.0,58.0]	45.0 [34.0,53.5]	0.227
TAKING PRESCRIPTION FOR HYPERTENSION, n (%)	1.0	3127	1897 (93.5)	1872 (93.6)	25 (89.3)	0.824
	2.0		130 (6.4)	127 (6.3)	3 (10.7)
	7.0		1 (0.0)	1 (0.0)
	9.0		1 (0.0)	1 (0.0)
NOW TAKING PRESCRIBED MEDICINE FOR HBP, n (%)	1.0	3259	1645 (86.7)	1622 (86.6)	23 (92.0)	0.764
	2.0		252 (13.3)	250 (13.4)	2 (8.0)
DOCTOR TOLD YOU - HIGH CHOLESTEROL LEVEL, n (%)	1.0	0	1935 (37.5)	1911 (37.5)	24 (40.7)	0.487
	2.0		3189 (61.9)	3155 (61.9)	34 (57.6)
	9.0		32 (0.6)	31 (0.6)	1 (1.7)
TOLD TO TAKE PRESCRIPTN FOR CHOLESTEROL, n (%)	1.0	1075	1662 (40.7)	1642 (40.7)	20 (47.6)	0.622
	2.0		2405 (58.9)	2383 (59.0)	22 (52.4)
	9.0		14 (0.3)	14 (0.3)
DOCTOR TOLD YOU HAVE DIABETES, n (%)	1.0	0	843 (16.3)	818 (16.0)	25 (42.4)	<0.001
	2.0		4138 (80.3)	4106 (80.6)	32 (54.2)
	3.0		172 (3.3)	170 (3.3)	2 (3.4)
	9.0		3 (0.1)	3 (0.1)
AGE WHEN FIRST TOLD YOU HAD DIABETES, median [Q1,Q3]		4324	51.0 [41.0,60.0]	51.0 [42.0,60.0]	45.0 [35.0,55.0]	0.094
EVER TOLD YOU HAVE PREDIABETES, n (%)	1.0	1015	527 (12.7)	525 (12.8)	2 (6.2)	0.529
	2.0		3608 (87.1)	3578 (87.1)	30 (93.8)
	9.0		6 (0.1)	6 (0.1)
HAD BLOOD TESTED PAST THREE YEARS, n (%)	1.0	843	2212 (51.3)	2193 (51.3)	19 (55.9)	0.541
	2.0		1959 (45.4)	1946 (45.5)	13 (38.2)
	9.0		142 (3.3)	140 (3.3)	2 (5.9)
TAKING INSULIN NOW, n (%)	1.0	4313	233 (27.6)	228 (27.9)	5 (20.0)	0.522
	2.0		610 (72.4)	590 (72.1)	20 (80.0)
HOW LONG TAKING INSULIN, median [Q1,Q3]		4924	6.0 [3.0,13.0]	6.0 [3.0,13.0]	6.0 [4.0,6.0]	0.615
TAKE DIABETIC PILLS TO LOWER BLOOD SUGAR, n (%)	1.0	3614	701 (45.5)	677 (44.7)	24 (82.8)	<0.001
	2.0		836 (54.2)	831 (54.9)	5 (17.2)
	9.0		5 (0.3)	5 (0.3)
DOCTOR EVER SAID YOU WERE OVERWEIGHT, n (%)	1.0	0	1913 (37.1)	1872 (36.7)	41 (69.5)	<0.001
	2.0		3234 (62.7)	3216 (63.1)	18 (30.5)
	9.0		9 (0.2)	9 (0.2)
EVER TOLD HAD CONGESTIVE HEART FAILURE, n (%)	1.0	240	154 (3.1)	151 (3.1)	3 (5.1)	0.641
	2.0		4750 (96.6)	4694 (96.6)	56 (94.9)
	9.0		12 (0.2)	12 (0.2)
EVER TOLD YOU HAD CORONARY HEART DISEASE, n (%)	1.0	240	250 (5.1)	245 (5.0)	5 (8.5)	0.454
	2.0		4652 (94.6)	4598 (94.7)	54 (91.5)
	9.0		14 (0.3)	14 (0.3)
EVER TOLD YOU HAD ANGINA/ANGINA PECTORIS, n (%)	1.0	240	130 (2.6)	127 (2.6)	3 (5.1)	0.436
	2.0		4762 (96.9)	4706 (96.9)	56 (94.9)
	9.0		24 (0.5)	24 (0.5)
EVER TOLD YOU HAD HEART ATTACK, n (%)	1.0	240	223 (4.5)	220 (4.5)	3 (5.1)	0.933
	2.0		4685 (95.3)	4629 (95.3)	56 (94.9)
	9.0		8 (0.2)	8 (0.2)
EVER TOLD YOU HAD A STROKE, n (%)	1.0	240	252 (5.1)	251 (5.2)	1 (1.7)	0.458
	2.0		4655 (94.7)	4597 (94.6)	58 (98.3)
	9.0		9 (0.2)	9 (0.2)
DO YOU STILL HAVE A LIVER CONDITION, n (%)	1.0	4898	133 (51.6)	125 (50.6)	8 (72.7)	0.292
	2.0		102 (39.5)	99 (40.1)	3 (27.3)
	9.0		23 (8.9)	23 (9.3)
LIVER CONDITION: FATTY LIVER, n (%)	1.0	5038	118 (100.0)	113 (100.0)	5 (100.0)	1.000
LIVER CONDITION: LIVER FIBROSIS, n (%)	2.0	5152	4 (100.0)	3 (100.0)	1 (100.0)	1.000
LIVER CONDITION: LIVER CIRRHOSIS, n (%)	3.0	5139	17 (100.0)	14 (100.0)	3 (100.0)	1.000
LIVER CONDITION: VIRAL HEPATITIS, n (%)	4.0	5108	48 (100.0)	46 (100.0)	2 (100.0)	1.000
LIVER CONDITION: AUTOIMMUNE HEPATITIS, n (%)	5.0	5143	13 (100.0)	12 (100.0)	1 (100.0)	1.000
LIVER CONDITION: OTHER LIVER DISEASE, n (%)	6.0	5098	58 (100.0)	57 (100.0)	1 (100.0)	1.000
EVER TOLD YOU HAD CANCER OR MALIGNANCY, n (%)	1.0	240	609 (12.4)	604 (12.4)	5 (8.5)	0.648
	2.0		4305 (87.6)	4251 (87.5)	54 (91.5)
	9.0		2 (0.0)	2 (0.0)
DOCTOR TOLD YOU TO CONTROL/LOSE WEIGHT, n (%)	1.0	0	1399 (27.1)	1363 (26.7)	36 (61.0)	<0.001
	2.0		3755 (72.8)	3732 (73.2)	23 (39.0)
	9.0		2 (0.0)	2 (0.0)
DOCTOR TOLD YOU TO EXERCISE, n (%)	1.0	0	2166 (42.0)	2126 (41.7)	40 (67.8)	<0.001
	2.0		2987 (57.9)	2969 (58.2)	18 (30.5)
	9.0		3 (0.1)	2 (0.0)	1 (1.7)
DOCTOR TOLD YOU TO REDUCE SALT IN DIET, n (%)	1.0	0	1508 (29.2)	1489 (29.2)	19 (32.2)	0.863
	2.0		3644 (70.7)	3604 (70.7)	40 (67.8)
	9.0		4 (0.1)	4 (0.1)
DOCTOR TOLD YOU TO REDUCE FAT/CALORIES, n (%)	1.0	0	1645 (31.9)	1610 (31.6)	35 (59.3)	<0.001
	2.0		3505 (68.0)	3481 (68.3)	24 (40.7)
	9.0		6 (0.1)	6 (0.1)
ARE YOU NOW CONTROLLING OR LOSING WEIGHT, n (%)	1.0	0	3304 (64.1)	3266 (64.1)	38 (64.4)	0.976
	2.0		1848 (35.8)	1827 (35.8)	21 (35.6)
	9.0		4 (0.1)	4 (0.1)
ARE YOU NOW INCREASING EXERCISE, n (%)	1.0	0	3057 (59.3)	3020 (59.3)	37 (62.7)	0.853
	2.0		2096 (40.7)	2074 (40.7)	22 (37.3)
	9.0		3 (0.1)	3 (0.1)
ARE YOU NOW REDUCING SALT IN DIET, n (%)	1.0	0	2970 (57.6)	2934 (57.6)	36 (61.0)	0.846
	2.0		2181 (42.3)	2158 (42.3)	23 (39.0)
	9.0		5 (0.1)	5 (0.1)
ARE YOU NOW REDUCING FAT IN DIET, n (%)	1.0	0	3123 (60.6)	3080 (60.4)	43 (72.9)	0.282
	2.0		2028 (39.3)	2012 (39.5)	16 (27.1)
	7.0		1 (0.0)	1 (0.0)
	9.0		4 (0.1)	4 (0.1)
GENDER, n (%)	1.0	0	2666 (51.7)	2624 (51.5)	42 (71.2)	0.004
	2.0		2490 (48.3)	2473 (48.5)	17 (28.8)
AGE IN YEARS AT SCREENING, median [Q1,Q3]		0	55.0 [37.0,67.0]	55.0 [37.0,67.0]	54.0 [44.0,63.5]	0.694
RACE/HISPANIC ORIGIN, n (%)	1.0	0	528 (10.2)	512 (10.0)	16 (27.1)	<0.001
	2.0		511 (9.9)	503 (9.9)	8 (13.6)
	3.0		1693 (32.8)	1679 (32.9)	14 (23.7)
	4.0		1393 (27.0)	1384 (27.2)	9 (15.3)
	5.0		1031 (20.0)	1019 (20.0)	12 (20.3)
RACE/HISPANIC ORIGIN W/ NH ASIAN, n (%)	1.0	0	528 (10.2)	512 (10.0)	16 (27.1)	<0.001
	2.0		511 (9.9)	503 (9.9)	8 (13.6)
	3.0		1693 (32.8)	1679 (32.9)	14 (23.7)
	4.0		1393 (27.0)	1384 (27.2)	9 (15.3)
	6.0		788 (15.3)	782 (15.3)	6 (10.2)
	7.0		243 (4.7)	237 (4.6)	6 (10.2)
COUNTRY OF BIRTH, n (%)	1.0	4	3482 (67.6)	3445 (67.6)	37 (62.7)	0.506
	2.0		1670 (32.4)	1648 (32.4)	22 (37.3)
LENGTH OF TIME IN US, median [Q1,Q3]		3558	3.0 [2.0,4.0]	3.0 [2.0,4.0]	4.0 [3.0,4.0]	0.032
EDUCATION LEVEL - ADULTS 20+, n (%)	1.0	240	425 (8.6)	417 (8.6)	8 (13.6)	0.074
	2.0		509 (10.4)	502 (10.3)	7 (11.9)
	3.0		1128 (22.9)	1108 (22.8)	20 (33.9)
	4.0		1497 (30.5)	1479 (30.5)	18 (30.5)
	5.0		1348 (27.4)	1342 (27.6)	6 (10.2)
	7.0		2 (0.0)	2 (0.0)
	9.0		7 (0.1)	7 (0.1)
MARITAL STATUS, n (%)	1.0	247	2956 (60.2)	2918 (60.2)	38 (64.4)	0.765
	2.0		1140 (23.2)	1127 (23.2)	13 (22.0)
	3.0		813 (16.6)	805 (16.6)	8 (13.6)
PREGNANCY STATUS AT EXAM, n (%)	2.0	4436	720 (100.0)	718 (100.0)	2 (100.0)	1.000
RATIO OF FAMILY INCOME TO POVERTY, median [Q1,Q3]		778	2.3 [1.2,4.3]	2.3 [1.2,4.3]	2.1 [1.1,3.4]	0.228
BODY MASS INDEX (KG/M**2), median [Q1,Q3]		51	28.2 [24.5,33.0]	28.2 [24.4,32.9]	36.1 [32.1,39.5]	<0.001
WAIST CIRCUMFERENCE (CM), median [Q1,Q3]		221	98.6 [87.9,110.0]	98.4 [87.7,109.7]	118.6 [107.4,131.3]	<0.001
TOTAL SPINE BMD, median [Q1,Q3]		3718	1.0 [0.9,1.1]	1.0 [0.9,1.1]	1.1 [0.9,1.2]	0.111
TOTAL SPINE BMC, median [Q1,Q3]		3718	58.2 [48.1,70.5]	58.2 [48.1,70.5]	62.8 [53.7,68.8]	0.507
TOTAL SPINE AREA, median [Q1,Q3]		3718	59.3 [53.3,66.1]	59.3 [53.3,66.1]	56.5 [54.6,59.7]	0.471
CALCULATED K FOR SPINE, median [Q1,Q3]		2518	1.1 [1.1,1.1]	1.1 [1.1,1.1]	1.1 [1.1,1.1]	0.825
CALCULATED DO FOR SPINE, median [Q1,Q3]		2518	43.2 [41.0,45.4]	43.2 [41.1,45.4]	40.4 [37.5,41.6]	<0.001
ALBUMIN, URINE (UG/ML), median [Q1,Q3]		76	9.2 [4.7,19.7]	9.2 [4.7,19.4]	20.9 [6.2,71.0]	<0.001
CREATININE, URINE (MG/DL), median [Q1,Q3]		125	115.0 [64.0,177.0]	115.0 [64.0,177.0]	112.0 [67.0,183.0]	0.799
ALBUMIN CREATININE RATIO (MG/G), median [Q1,Q3]		77	7.7 [4.8,15.5]	7.7 [4.8,15.3]	13.0 [7.0,55.8]	<0.001
DIRECT HDL-CHOLESTEROL (MG/DL), median [Q1,Q3]		375	50.0 [42.0,60.0]	50.0 [42.0,60.0]	43.0 [37.0,51.0]	<0.001
TRIGLYCERIDE (MG/DL), median [Q1,Q3]		2777	89.0 [60.0,131.0]	89.0 [60.0,131.0]	118.0 [101.0,161.0]	<0.001
LDL-CHOLESTEROL, FRIEDEWALD (MG/DL), median [Q1,Q3]		2823	107.0 [85.0,131.0]	107.0 [85.0,131.0]	103.0 [88.5,133.5]	0.951
LDL-CHOLESTEROL, MARTIN-HOPKINS (MG/DL), median [Q1,Q3]		2818	107.0 [85.0,132.0]	107.0 [85.0,132.0]	106.0 [92.0,137.5]	0.687
LDL-CHOLESTEROL, NIH EQUATION 2 (MG/DL), median [Q1,Q3]		2794	108.0 [86.0,133.0]	108.0 [86.0,133.0]	102.0 [92.0,135.0]	0.916
TOTAL CHOLESTEROL (MG/DL), median [Q1,Q3]		354	181.0 [155.0,209.0]	181.0 [155.0,209.0]	177.0 [157.5,209.5]	0.665
WHITE BLOOD CELL COUNT (1000 CELLS/UL), median [Q1,Q3]		229	6.8 [5.6,8.3]	6.8 [5.6,8.3]	6.8 [5.8,8.3]	0.679
LYMPHOCYTE PERCENT (%), median [Q1,Q3]		230	30.8 [25.1,36.9]	30.9 [25.2,36.9]	28.7 [23.2,33.8]	0.118
MONOCYTE PERCENT (%), median [Q1,Q3]		230	8.0 [6.7,9.4]	8.0 [6.7,9.4]	8.4 [7.0,9.6]	0.161
SEGMENTED NEUTROPHILS PERCENT (%), median [Q1,Q3]		232	57.4 [50.8,63.4]	57.4 [50.8,63.4]	60.1 [52.0,64.2]	0.139
EOSINOPHILS PERCENT (%), median [Q1,Q3]		243	2.3 [1.5,3.5]	2.3 [1.5,3.5]	2.2 [1.4,3.2]	0.607
BASOPHILS PERCENT (%), median [Q1,Q3]		230	0.8 [0.6,1.0]	0.8 [0.6,1.0]	0.8 [0.6,1.0]	0.338
LYMPHOCYTE NUMBER (1000 CELLS/UL), median [Q1,Q3]		230	2.1 [1.6,2.6]	2.1 [1.6,2.6]	2.0 [1.6,2.5]	0.452
MONOCYTE NUMBER (1000 CELLS/UL), median [Q1,Q3]		230	0.5 [0.4,0.7]	0.5 [0.4,0.7]	0.6 [0.5,0.8]	0.076
SEGMENTED NEUTROPHILS NUM (1000 CELL/UL), median [Q1,Q3]		230	3.8 [3.0,5.0]	3.8 [3.0,5.0]	3.9 [2.9,5.2]	0.490
EOSINOPHILS NUMBER (1000 CELLS/UL), median [Q1,Q3]		547	0.2 [0.1,0.3]	0.2 [0.1,0.3]	0.2 [0.1,0.2]	0.239
BASOPHILS NUMBER (1000 CELLS/UL), median [Q1,Q3]		2634	0.1 [0.1,0.1]	0.1 [0.1,0.1]	0.1 [0.1,0.1]	0.475
RED BLOOD CELL COUNT (MILLION CELLS/UL), median [Q1,Q3]		229	4.7 [4.4,5.1]	4.7 [4.4,5.1]	5.0 [4.6,5.2]	0.006
HEMOGLOBIN (G/DL), median [Q1,Q3]		229	14.1 [13.1,15.0]	14.0 [13.0,15.0]	14.9 [13.6,15.8]	<0.001
HEMATOCRIT (%), median [Q1,Q3]		229	41.8 [39.1,44.5]	41.8 [39.1,44.4]	44.1 [40.4,46.3]	<0.001
MEAN CELL VOLUME (FL), median [Q1,Q3]		236	88.8 [85.3,91.8]	88.8 [85.3,91.8]	89.3 [85.8,92.8]	0.288
MEAN CELL HGB CONC. (G/DL), median [Q1,Q3]		229	33.6 [33.0,34.1]	33.6 [33.0,34.1]	33.9 [33.2,34.5]	0.044
MEAN CELL HEMOGLOBIN (PG), median [Q1,Q3]		229	29.9 [28.5,31.1]	29.9 [28.5,31.1]	30.0 [28.9,31.4]	0.256
RED CELL DISTRIBUTION WIDTH (%), median [Q1,Q3]		229	13.6 [13.1,14.3]	13.6 [13.1,14.3]	14.0 [13.4,14.3]	0.039
PLATELET COUNT (1000 CELLS/UL), median [Q1,Q3]		230	236.0 [200.0,279.0]	237.0 [200.0,279.0]	194.0 [152.5,230.5]	<0.001
MEAN PLATELET VOLUME (FL), median [Q1,Q3]		229	8.2 [7.6,8.8]	8.2 [7.6,8.8]	8.7 [8.1,9.4]	<0.001
NUCLEATED RED BLOOD CELLS, median [Q1,Q3]		1843	0.1 [0.1,0.1]	0.1 [0.1,0.1]	0.1 [0.1,0.2]	0.003
FERRITIN (NG/ML), median [Q1,Q3]		319	109.0 [53.9,200.0]	108.0 [53.8,198.0]	215.0 [76.8,480.0]	<0.001
RBC FOLATE (NG/ML), median [Q1,Q3]		2249	468.0 [371.0,614.0]	468.0 [370.0,614.0]	521.0 [464.0,640.0]	0.047
GLYCOHEMOGLOBIN (%), median [Q1,Q3]		249	5.6 [5.3,6.0]	5.6 [5.3,6.0]	6.0 [5.5,7.3]	<0.001
HEPATITIS A ANTIBODY, median [Q1,Q3]		379	1.0 [1.0,2.0]	1.0 [1.0,2.0]	2.0 [1.0,2.0]	0.341
HEPATITIS D ANTIBODY (ANTI-HDV), median [Q1,Q3]		4736	2.0 [2.0,2.0]	2.0 [2.0,2.0]	2.0 [2.0,2.0]	0.805
HEPATITIS E IGG (ANTI-HEV), median [Q1,Q3]		324	2.0 [2.0,2.0]	2.0 [2.0,2.0]	2.0 [2.0,2.0]	0.604
HEPATITIS E IGM (ANTI-HEV), median [Q1,Q3]		325	2.0 [2.0,2.0]	2.0 [2.0,2.0]	2.0 [2.0,2.0]	0.888
HS C-REACTIVE PROTEIN (MG/L), median [Q1,Q3]		391	1.8 [0.8,4.2]	1.8 [0.8,4.2]	3.7 [2.2,6.8]	<0.001
INSULIN (μU/ML), median [Q1,Q3]		2761	10.0 [6.2,16.2]	9.9 [6.2,16.0]	21.7 [15.1,35.0]	<0.001
IRON FROZEN, SERUM (UG/DL), median [Q1,Q3]		476	81.0 [61.0,105.0]	81.0 [61.0,104.0]	92.0 [74.0,122.0]	0.009
UIBC, SERUM (UG/DL), median [Q1,Q3]		388	231.0 [197.0,270.0]	231.0 [197.0,270.0]	240.0 [195.0,284.0]	0.484
TOTAL IRON BINDING CAPACITY TIBC (UG/DL), median [Q1,Q3]		390	318.0 [288.0,350.0]	318.0 [288.0,350.0]	333.0 [299.0,375.0]	0.021
TRANSFERRIN SATURATION (%), median [Q1,Q3]		391	26.0 [19.0,33.0]	26.0 [19.0,33.0]	27.0 [20.5,35.5]	0.220
FASTING GLUCOSE (MG/DL), median [Q1,Q3]		2786	104.0 [96.0,117.0]	104.0 [96.0,116.0]	120.5 [108.5,177.8]	<0.001
ALANINE AMINOTRANSFERASE (ALT) (U/L), median [Q1,Q3]		384	17.0 [13.0,25.0]	17.0 [13.0,24.0]	55.0 [37.0,84.5]	<0.001
ALBUMIN, REFRIGERATED SERUM (G/DL), median [Q1,Q3]		379	4.1 [3.9,4.3]	4.1 [3.9,4.3]	3.9 [3.7,4.2]	0.004
ALKALINE PHOSPHATASE (ALP) (IU/L), median [Q1,Q3]		509	74.0 [61.0,91.0]	74.0 [61.0,90.0]	92.0 [65.0,124.0]	<0.001
BICARBONATE (MMOL/L), median [Q1,Q3]		380	26.0 [24.0,27.0]	26.0 [24.0,27.0]	25.0 [23.0,27.0]	0.102
BLOOD UREA NITROGEN (MG/DL), median [Q1,Q3]		380	14.0 [11.0,18.0]	14.0 [12.0,18.0]	14.0 [10.0,17.5]	0.242
CHLORIDE (MMOL/L), median [Q1,Q3]		829	102.0 [100.0,103.0]	102.0 [100.0,103.0]	101.0 [100.0,104.0]	0.410
CREATINE PHOSPHOKINASE (CPK) (IU/L), median [Q1,Q3]		444	117.0 [78.0,187.0]	117.0 [76.0,186.0]	154.0 [95.0,261.0]	0.005
CREATININE, REFRIGERATED SERUM (MG/DL), median [Q1,Q3]		380	0.9 [0.7,1.0]	0.9 [0.7,1.0]	0.8 [0.6,0.9]	0.015
GLOBULIN (G/DL), median [Q1,Q3]		380	3.1 [2.8,3.4]	3.1 [2.8,3.3]	3.3 [3.0,3.7]	<0.001
GLUCOSE, REFRIGERATED SERUM (MG/DL), median [Q1,Q3]		555	93.0 [87.0,104.0]	93.0 [87.0,104.0]	106.0 [94.0,145.0]	<0.001
GAMMA GLUTAMYL TRANSFERASE (GGT) (IU/L), median [Q1,Q3]		385	20.0 [14.0,30.0]	20.0 [14.0,30.0]	63.0 [42.0,135.0]	<0.001
IRON, REFRIGERATED SERUM (UG/DL), median [Q1,Q3]		494	82.0 [62.0,105.0]	82.0 [62.0,105.0]	94.0 [74.0,127.0]	0.006
LACTATE DEHYDROGENASE (LDH) (IU/L), median [Q1,Q3]		484	155.0 [137.0,176.0]	155.0 [137.0,175.0]	188.0 [166.0,209.0]	<0.001
OSMOLALITY (MMOL/KG), median [Q1,Q3]		380	282.0 [278.0,285.0]	282.0 [278.0,285.0]	282.0 [280.0,287.0]	0.119
PHOSPHORUS (MG/DL), median [Q1,Q3]		380	3.5 [3.2,3.9]	3.6 [3.2,3.9]	3.4 [3.1,3.8]	0.091
POTASSIUM (MMOL/L), median [Q1,Q3]		385	4.1 [3.9,4.3]	4.1 [3.9,4.3]	3.9 [3.8,4.2]	0.009
SODIUM (MMOL/L), median [Q1,Q3]		379	141.0 [139.0,142.0]	141.0 [139.0,142.0]	141.0 [139.0,143.0]	0.698
TOTAL BILIRUBIN (MG/DL), median [Q1,Q3]		380	0.4 [0.3,0.6]	0.4 [0.3,0.6]	0.5 [0.4,0.8]	<0.001
TOTAL CALCIUM (MG/DL), median [Q1,Q3]		380	9.3 [9.0,9.5]	9.3 [9.0,9.5]	9.2 [9.0,9.5]	0.345
CHOLESTEROL, REFRIGERATED SERUM (MG/DL), median [Q1,Q3]		383	182.0 [156.0,209.0]	182.0 [156.0,209.0]	179.0 [158.0,209.0]	0.737
TOTAL PROTEIN (G/DL), median [Q1,Q3]		380	7.2 [6.9,7.4]	7.2 [6.9,7.4]	7.3 [7.0,7.5]	0.045
TRIGLYCERIDES, REFRIG SERUM (MG/DL), median [Q1,Q3]		452	113.5 [80.0,163.0]	113.0 [79.0,163.0]	142.0 [115.0,183.5]	<0.001
URIC ACID (MG/DL), median [Q1,Q3]		380	5.3 [4.4,6.3]	5.3 [4.4,6.3]	6.1 [4.9,7.3]	<0.001
TRANSFERRIN RECEPTOR (MG/L), median [Q1,Q3]		4215	3.1 [2.6,4.0]	3.1 [2.6,4.0]	3.4 [2.7,4.8]	0.893
URINE PREGNANCY RESULT, n (%)	2.0	4436	720 (100.0)	718 (100.0)	2 (100.0)	1.000
Alcohol_g_per_day, median [Q1,Q3]		2534	14.0 [14.0,28.0]	14.0 [14.0,28.0]	14.0 [14.0,28.0]	0.072
HOMAIR, median [Q1,Q3]		2786	2.7 [1.6,4.7]	2.7 [1.6,4.6]	8.4 [4.7,14.2]	<0.001
isDM, n (%)	0	0	4547 (88.2)	4507 (88.4)	40 (67.8)	<0.001
	1		609 (11.8)	590 (11.6)	19 (32.2)
